# Supplementary material for: Predominance and association risk of Blastocystis hominis subtype I in colorectal cancer: a case control study
Source: Infect Agent Cancer. 2017 Apr 12;12:21. doi: 10.1186/s13027-017-0131-z (PMC5389010; doi:10.1186/s13027-017-0131-z)
Supplement: Additional file 1: — Raw results data of different patient groups. Description of data: The original numbers and information of different groups of investigated patients along with the raw data of the obtained results. (XLSX 50 kb) [file 13027_2017_131_MOESM1_ESM.xlsx]

## Sheet: Sheet1
Title: Predominance and association risk of Blastocystis hominis Subtype I in Colorectal Cancer
Corresponding author: Amr M. Mohamed
Additional file 1
Sheet 1: Raw results data of colorectal cancer (CRC) patients
Case no.	Patient no.	Age	sex	type of cancer	Specimen	Blastocystis infection	Blastocystis group	Blastocystis subtype
1	xxxxxxxxx	57	M	CRC	Stool	Positive	Group A	Subtype I
2	xxxxxxxxx	54	M	CRC	Stool	Negative	Non	Non
3	xxxxxxxxx	48	M	CRC	Stool	Negative	Non	Non
4	xxxxxxxxx	45	F	CRC	Stool	Positive	Group A	Subtype II
5	xxxxxxxxx	67	M	CRC	Stool	Negative	Non	Non
6	xxxxxxxxx	70	M	CRC	Stool	Negative	Non	Non
7	xxxxxxxxx	60	M	CRC	Stool	Negative	Non	Non
8	xxxxxxxxx	63	F	CRC	Stool	Positive	Group C	Subtype V
9	xxxxxxxxx	72	F	CRC	Stool	Negative	Non	Non
10	xxxxxxxxx	54	M	CRC	Stool	Positive	Group A	Subtype I
11	xxxxxxxxx	43	F	CRC	Stool	Negative	Non	Non
12	xxxxxxxxx	55	F	CRC	Stool	Negative	Non	Non
13	xxxxxxxxx	65	f	CRC	Stool	Negative	Non	Non
14	xxxxxxxxx	57	M	CRC	Stool	Positive	Group A	Subtype II
15	xxxxxxxxx	57	M	CRC	Stool	Negative	Non	Non
16	xxxxxxxxx	59	M	CRC	Stool	Negative	Non	Non
17	xxxxxxxxx	70	M	CRC	Stool	Positive	Group A	Subtype I
18	xxxxxxxxx	37	F	CRC	Stool	Negative	Non	Non
19	xxxxxxxxx	51	F	CRC	Stool	Positive	Group A	Subtype I
20	xxxxxxxxx	44	M	CRC	Stool	Negative	Non	Non
21	xxxxxxxxx	45	M	CRC	Stool	Negative	Non	Non
22	xxxxxxxxx	54	F	CRC	Stool	Positive	Group C	Subtype V
23	xxxxxxxxx	55	M	CRC	Stool	Negative	Non	Non
24	xxxxxxxxx	57	M	CRC	Stool	Negative	Non	Non
25	xxxxxxxxx	50	F	CRC	Stool	Negative	Non	Non
26	xxxxxxxxx	46	F	CRC	Stool	Positive	Group A	Subtype I
27	xxxxxxxxx	44	F	CRC	Stool	Positive	Group C	Subtype V
28	xxxxxxxxx	46	M	CRC	Stool	Negative	Non	Non
29	xxxxxxxxx	48	M	CRC	Stool	Positive	Group A	Subtype II
30	xxxxxxxxx	53	M	CRC	Stool	Positive	Group A	Subtype II
31	xxxxxxxxx	47	M	CRC	Stool	Negative	Non	Non
32	xxxxxxxxx	51	M	CRC	Stool	Negative	Non	Non
33	xxxxxxxxx	56	M	CRC	Stool	Positive	Group A	Subtype I
34	xxxxxxxxx	55	F	CRC	Stool	Negative	Non	Non
35	xxxxxxxxx	49	F	CRC	Stool	Positive	Group A	Subtype I
36	xxxxxxxxx	59	M	CRC	Stool	Negative	Non	Non
37	xxxxxxxxx	63	F	CRC	Stool	Negative	Non	Non
38	xxxxxxxxx	60	M	CRC	Stool	Negative	Non	Non
39	xxxxxxxxx	55	M	CRC	Stool	Negative	Non	Non
40	xxxxxxxxx	45	F	CRC	Stool	Positive	Group A	Subtype I
41	xxxxxxxxx	58	F	CRC	Stool	Negative	Non	Non
42	xxxxxxxxx	56	F	CRC	Stool	Negative	Non	Non
43	xxxxxxxxx	62	M	CRC	Stool	Positive	Group A	Subtype II
44	xxxxxxxxx	43	M	CRC	Stool	Negative	Non	Non
45	xxxxxxxxx	49	F	CRC	Stool	Negative	Non	Non
46	xxxxxxxxx	66	F	CRC	Stool	Positive	Group A	Subtype I
47	xxxxxxxxx	63	F	CRC	Stool	Negative	Non	Non
48	xxxxxxxxx	38	M	CRC	Stool	Negative	Non	Non
49	xxxxxxxxx	40	M	CRC	Stool	Positive	Group A	Subtype II
50	xxxxxxxxx	55	F	CRC	Stool	Negative	Non	Non
51	xxxxxxxxx	42	M	CRC	Stool	Negative	Non	Non
52	xxxxxxxxx	48	M	CRC	Stool	Negative	Non	Non
53	xxxxxxxxx	35	M	CRC	Stool	Negative	Non	Non
54	xxxxxxxxx	44	M	CRC	Stool	Negative	Non	Non
55	xxxxxxxxx	54	M	CRC	Stool	Negative	Non	Non
56	xxxxxxxxx	56	M	CRC	Stool	Negative	Non	Non
57	xxxxxxxxx	67	F	CRC	Stool	Negative	Non	Non
58	xxxxxxxxx	65	F	CRC	Stool	Negative	Non	Non
59	xxxxxxxxx	38	F	CRC	Stool	Negative	Non	Non
60	xxxxxxxxx	58	F	CRC	Stool	Positive	Group C	Subtype V
61	xxxxxxxxx	60	M	CRC	Stool	Negative	Non	Non
62	xxxxxxxxx	51	M	CRC	Stool	Negative	Non	Non
63	xxxxxxxxx	54	M	CRC	Stool	Positive	Group A	Subtype I
64	xxxxxxxxx	46	M	CRC	Stool	Negative	Non	Non
65	xxxxxxxxx	40	M	CRC	Stool	Negative	Non	Non
66	xxxxxxxxx	54	M	CRC	Stool	Negative	Non	Non
67	xxxxxxxxx	48	M	CRC	Stool	Positive	Group A	Subtype I
68	xxxxxxxxx	37	M	CRC	Stool	Negative	Non	Non
69	xxxxxxxxx	51	M	CRC	Stool	Negative	Non	Non
70	xxxxxxxxx	54	M	CRC	Stool	Negative	Non	Non
71	xxxxxxxxx	48	M	CRC	Stool	Negative	Non	Non
72	xxxxxxxxx	47	F	CRC	Stool	Positive	Group A	Subtype I
73	xxxxxxxxx	36	F	CRC	Stool	Negative	Non	Non
74	xxxxxxxxx	61	M	CRC	Stool	Negative	Non	Non

## Sheet: Sheet2
Title: Predominance and association risk of Blastocystis hominis Subtype I in Colorectal Cancer
Corresponding author: Amr M. Mohamed
Additional file 1
Sheet 2: Raw results data of cancer outside gastrointestinal tract (COGT) patients
Case no.	Patient no.	Age	sex	type of cancer	Specimen	Blastocystis infection	Blastocystis group	Blastocystis subtype
1	xxxxxxxxx	54	M	NHL	Stool	Positive	Group A	Subtype I
2	xxxxxxxxx	45	F	MNB	Stool	Negative	Non	Non
3	xxxxxxxxx	44	F	NHL	Stool	Negative	Non	Non
4	xxxxxxxxx	53	F	MNBr	Stool	Positive	Group A	Subtype II
5	xxxxxxxxx	37	F	MNBr	Stool	Negative	Non	Non
6	xxxxxxxxx	43	M	MNL	Stool	Negative	Non	Non
7	xxxxxxxxx	45	F	NHL	Stool	Negative	Non	Non
8	xxxxxxxxx	47	F	MNUA	Stool	Negative	Non	Non
9	xxxxxxxxx	53	M	NHL	Stool	Negative	Non	Non
10	xxxxxxxxx	48	M	MNL	Stool	Positive	Group A	Subtype II
11	xxxxxxxxx	55	M	MNB	Stool	Negative	Non	Non
12	xxxxxxxxx	35	M	MNL	Stool	Negative	Non	Non
13	xxxxxxxxx	37	M	MNL	Stool	Positive	Group A	Subtype I
14	xxxxxxxxx	35	F	MNUA	Stool	Negative	Non	Non
15	xxxxxxxxx	42	F	NHL	Stool	Negative	Non	Non
16	xxxxxxxxx	46	M	NHL	Stool	Negative	Non	Non
17	xxxxxxxxx	45	F	MNUA	Stool	Positive	Group A	Subtype II
18	xxxxxxxxx	38	F	MNUA	Stool	Negative	Non	Non
19	xxxxxxxxx	47	F	MNB	Stool	Negative	Non	Non
20	xxxxxxxxx	43	F	NHL	Stool	Positive	Group C	Subtype V
21	xxxxxxxxx	44	M	MNB	Stool	Negative	Non	Non
22	xxxxxxxxx	35	M	NHL	Stool	Negative	Non	Non
23	xxxxxxxxx	47	M	NHL	Stool	Negative	Non	Non
24	xxxxxxxxx	47	F	MNUA	Stool	Positive	Group A	Subtype II
25	xxxxxxxxx	45	M	MNL	Stool	Positive	Group C	Subtype V
26	xxxxxxxxx	47	F	NHL	Stool	Negative	Non	Non
27	xxxxxxxxx	43	F	MNUA	Stool	Negative	Non	Non
28	xxxxxxxxx	35	F	NHL	Stool	Negative	Non	Non
29	xxxxxxxxx	36	M	MNL	Stool	Negative	Non	Non
30	xxxxxxxxx	44	F	MNUA	Stool	Negative	Non	Non
31	xxxxxxxxx	42	M	MNL	Stool	Negative	Non	Non
32	xxxxxxxxx	36	B	MNB	Stool	Positive	Group A	Subtype I
33	xxxxxxxxx	39	F	MNBr	Stool	Positive	Group A	Subtype II
34	xxxxxxxxx	46	F	MNUA	Stool	Negative	Non	Non
35	xxxxxxxxx	45	F	MNUA	Stool	Negative	Non	Non
36	xxxxxxxxx	35	F	MNBr	Stool	Negative	Non	Non
37	xxxxxxxxx	44	M	MNL	Stool	Positive	Group C	Subtype V
38	xxxxxxxxx	43		NHL	Stool	Negative	Non	Non
39	xxxxxxxxx	32	F	MNBr	Stool	Negative	Non	Non
40	xxxxxxxxx	43	F	MNUA	Stool	Negative	Non	Non
41	xxxxxxxxx	37	F	MNBr	Stool	Negative	Non	Non
42	xxxxxxxxx	43	F	MNBr	Stool	Negative	Non	Non
43	xxxxxxxxx	39	M	MNB	Stool	Positive	Group A	Subtype I
44	xxxxxxxxx	43	M	MNL	Stool	Positive	Group C	Subtype V
45	xxxxxxxxx	44	F	MNUA	Stool	Negative	Non	Non
46	xxxxxxxxx	43	M	NHL	Stool	Negative	Non	Non
47	xxxxxxxxx	51	F	NHL	Stool	Negative	Non	Non
48	xxxxxxxxx	47	F	MNBr	Stool	Negative	Non	Non
49	xxxxxxxxx	40	F	MNBr	Stool	Negative	Non	Non
50	xxxxxxxxx	52	F	MNUA	Stool	Negative	Non	Non
51	xxxxxxxxx	48	F	MNUA	Stool	Negative	Non	Non
52	xxxxxxxxx	41	F	MNBr	Stool	Negative	Non	Non
53	xxxxxxxxx	34	F	MNBr	Stool	Negative	Non	Non
54	xxxxxxxxx	37	M	MNB	Stool	Positive	Group A	Subtype II
55	xxxxxxxxx	43	M	MNB	Stool	Negative	Non	Non
56	xxxxxxxxx	44	F	MNBr	Stool	Negative	Non	Non
57	xxxxxxxxx	51	F	MNUA	Stool	Negative	Non	Non
58	xxxxxxxxx	47	F	MNBr	Stool	Negative	Non	Non
59	xxxxxxxxx	55	M	MNB	Stool	Positive	Group A	Subtype I
60	xxxxxxxxx	34	F	MNBr	Stool	Negative	Non
61	xxxxxxxxx	29	F	MNBr	Stool	Positive	Group A	Subtype II
62	xxxxxxxxx	54	M	MNB	Stool	Negative	Non	Non
63	xxxxxxxxx	46	F	MNUA	Stool	Negative	Non	Non
64	xxxxxxxxx	56	M	MNB	Stool	Negative	Non	Non
NHL = Non-Hogken Lymphoma
MNP = Malignant neoplasm of Bladder
MNUA= Malignant neoplasm of Utrine Adnexa
MNL = Malignant neoplasm of Larynx
MNBr = Malignant neoplasm of Breast

## Sheet: Sheet3
Title: Predominance and association risk of Blastocystis hominis Subtype I in Colorectal Cancer
Corresponding author: Amr M. Mohamed
Additional file 1
Sheet 3: Raw results data of non-cancer (NC) patients
Case no.	Patient no.	Age	sex	type of cancer	Specimen	Blastocystis infection	Blastocystis group	Blastocystis subtype
1	xxxxxxxxx	24	M	Non	Stool	Negative	Non	Non
2	xxxxxxxxx	32	M	Non	Stool	Negative	Non	Non
3	xxxxxxxxx	34	F	Non	Stool	Negative	Non	Non
4	xxxxxxxxx	33	F	Non	Stool	Negative	Non	Non
5	xxxxxxxxx	24	F	Non	Stool	Positive	Group C	Subtype V
6	xxxxxxxxx	18	F	Non	Stool	Negative	Non	Non
7	xxxxxxxxx	33	M	Non	Stool	Negative	Non	Non
8	xxxxxxxxx	43	M	Non	Stool	Negative	Non	Non
9	xxxxxxxxx	45	M	Non	Stool	Positive	Group A	Subtype I
10	xxxxxxxxx	51	F	Non	Stool	Negative	Non	Non
11	xxxxxxxxx	34	F	Non	Stool	Negative	Non	Non
12	xxxxxxxxx	32	M	Non	Stool	Negative	Non	Non
13	xxxxxxxxx	32	M	Non	Stool	Negative	Non	Non
14	xxxxxxxxx	25	M	Non	Stool	Negative	Non	Non
15	xxxxxxxxx	23	F	Non	Stool	Positive	Group A	Subtype II
16	xxxxxxxxx	24	F	Non	Stool	Negative	Non	Non
17	xxxxxxxxx	19	M	Non	Stool	Negative	Non	Non
18	xxxxxxxxx	34	F	Non	Stool	Negative	Non	Non
19	xxxxxxxxx	55	F	Non	Stool	Negative	Non	Non
20	xxxxxxxxx	46	F	Non	Stool	Negative	Non	Non
21	xxxxxxxxx	44	F	Non	Stool	Negative	Non	Non
22	xxxxxxxxx	35	M	Non	Stool	Positive	Group C	Subtype V
23	xxxxxxxxx	45	M	Non	Stool	Negative	Non	Non
24	xxxxxxxxx	54	F	Non	Stool	Positive	Group A	Subtype II
25	xxxxxxxxx	55	F	Non	Stool	Negative	Non	Non
26	xxxxxxxxx	34	M	Non	Stool	Negative	Non	Non
27	xxxxxxxxx	37	F	Non	Stool	Positive	Group A	Subtype I
28	xxxxxxxxx	35	F	Non	Stool	Negative	Non	Non
29	xxxxxxxxx	43	F	Non	Stool	Negative	Non	Non
30	xxxxxxxxx	46	F	Non	Stool	Negative	Non	Non
31	xxxxxxxxx	55	M	Non	Stool	Positive	Group A	Subtype II
32	xxxxxxxxx	45	M	Non	Stool	Negative	Non	Non
33	xxxxxxxxx	65	M	Non	Stool	Positive	Group A	Subtype II
34	xxxxxxxxx	54	M	Non	Stool	Negative	Non	Non
35	xxxxxxxxx	66	M	Non	Stool	Negative	Non	Non
36	xxxxxxxxx	54	F	Non	Stool	Positive	Group A	Subtype II
37	xxxxxxxxx	45	F	Non	Stool	Negative	Non	Non
38	xxxxxxxxx	43	F	Non	Stool	Negative	Non	Non
39	xxxxxxxxx	45	M	Non	Stool	Negative	Non	Non
40	xxxxxxxxx	44	M	Non	Stool	Negative	Non	Non
41	xxxxxxxxx	43	F	Non	Stool	Positive	Group A	Subtype II
42	xxxxxxxxx	36	F	Non	Stool	Negative	Non	Non
43	xxxxxxxxx	34	M	Non	Stool	Negative	Non	Non
44	xxxxxxxxx	32	M	Non	Stool	Negative	Non	Non
45	xxxxxxxxx	24	M	Non	Stool	Negative	Non	Non
46	xxxxxxxxx	32	F	Non	Stool	Positive	Group A	Subtype II
47	xxxxxxxxx	25	M	Non	Stool	Negative	Non	Non
48	xxxxxxxxx	26	F	Non	Stool	Negative	Non	Non
49	xxxxxxxxx	45	F	Non	Stool	Negative	Non	Non
50	xxxxxxxxx	33	F	Non	Stool	Negative	Non	Non
51	xxxxxxxxx	34	F	Non	Stool	Negative	Non	Non
52	xxxxxxxxx	38	F	Non	Stool	Negative	Non	Non
53	xxxxxxxxx	42	F	Non	Stool	Negative	Non	Non
54	xxxxxxxxx	33	M	Non	Stool	Negative	Non	Non
55	xxxxxxxxx	28	M	Non	Stool	Negative	Non	Non
56	xxxxxxxxx	27	M	Non	Stool	Negative	Non	Non
57	xxxxxxxxx	45	M	Non	Stool	Negative	Non	Non
58	xxxxxxxxx	44	F	Non	Stool	Negative	Non	Non
59	xxxxxxxxx	43	F	Non	Stool	Negative	Non	Non
60	xxxxxxxxx	37	F	Non	Stool	Negative	Non	Non
61	xxxxxxxxx	55	F	Non	Stool	Negative	Non	Non
62	xxxxxxxxx	53	M	Non	Stool	Negative	Non	Non
63	xxxxxxxxx	62	M	Non	Stool	Negative	Non	Non
64	xxxxxxxxx	36	F	Non	Stool	Negative	Non	Non
65	xxxxxxxxx	44	F	Non	Stool	Negative	Non	Non
66	xxxxxxxxx	54	F	Non	Stool	Negative	Non	Non
67	xxxxxxxxx	34	M	Non	Stool	Negative	Non	Non
68	xxxxxxxxx	43	M	Non	Stool	Negative	Non	Non
69	xxxxxxxxx	37	F	Non	Stool	Negative	Non	Non
70	xxxxxxxxx	44	M	Non	Stool	Negative	Non	Non
71	xxxxxxxxx	54	M	Non	Stool	Negative	Non	Non
72	xxxxxxxxx	34	M	Non	Stool	Negative	Non	Non
73	xxxxxxxxx	38	F	Non	Stool	Negative	Non	Non
74	xxxxxxxxx	33	F	Non	Stool	Negative	Non	Non
75	xxxxxxxxx	36	F	Non	Stool	Positive	Group C	Subtype V
76	xxxxxxxxx	35	M	Non	Stool	Negative	Non	Non
77	xxxxxxxxx	32	F	Non	Stool	Negative	Non	Non
78	xxxxxxxxx	26	M	Non	Stool	Negative	Non	Non
79	xxxxxxxxx	44	F	Non	Stool	Negative	Non	Non
80	xxxxxxxxx	47	M	Non	Stool	Negative	Non	Non
